# Supplementary material for: Monitoring the treatment of hepatitis C with directly acting antivirals by serological and molecular methods
Source: PLoS One. 2017 Nov 10;12(11):e0187755. doi: 10.1371/journal.pone.0187755 (PMC5681287; doi:10.1371/journal.pone.0187755)
Supplement: S1 Table — (XLSX) [file pone.0187755.s001.xlsx]

## Sheet: Patients
Patient n.	Gen.	Therapy	OLT	Naive/Exper
1	3a	SOF +RBV	YES	Exp(IFN)
2	1a	SOF +RBV	YES	Exp(Peg+RBV)
3	1b	SOF +RBV	YES	Exp(Peg+RBV+TPV)
4	1b	SOF +RBV	YES	Exp(Peg+RBV)
5	1b	SOF	YES	Exp(Peg+RBV)
6	3a	SOF +RBV	YES	Exp(Peg+RBV)
7	1a	SOF+ SIM+RBV	YES	Naive
8	1b	SOF+ SIM+RBV	YES	Exp(Peg+RBV)
9	1b	SOF+ SIM+RBV	YES	Naive
10	1b	SOF+ SIM+RBV	YES	Exp(Peg+RBV)
11	1a	SOF +SIM	NO	Exp(Peg+RBV)
12	1b	ABT+RBV	NO	Exp(Peg+RBV)
13	1b	ABT+RBV	NO	Naive
14	1b	ABT+RBV	NO	Exp(Peg+RBV)
15	2a/c	SOF +RBV	NO	Naive
16	2	SOF +RBV	NO	Exp(Peg+RBV)
17	1b	SOF+ LDV +RBV	NO	Exp(Peg+RBV)
18	3a	SOF +RBV	NO	Exp(Peg+RBV)
19	3a	SOF +RBV	NO	Exp(Peg+RBV)
20	3a	SOF +RBV	NO	Naive
21	1a	SOF+ SIM+RBV	NO	Naive
22	3a	SOF +RBV	NO	Naive
23	1a	SOF+ SIM+RBV	NO	Naive
24	3a	SOF +RBV	NO	Naive
25	1	SOF+SIM	NO	Exp (IFN+RBV)
26	1b	SOF+LDV+RBV	NO	Naive
27	1b	SOF+LDV	NO	Naive
28	1b	SOF+LDV	NO	Naive
29	1b	SOF+LDV	NO	Naive
30	1a	SOF+LDV	NO	Exp(Peg+RBV)
31	1b	SOF+SMV	NO	Naive
32	1b	SOF+SMV+RBV	NO	Naive
33	1b	SOF+SMV+RBV	NO	Naive
34	1b	SOF+SMV+RBV	NO	Exp (IFN)
35	1b	SOF+SMV+RBV	NO	Exp (IFN+RBV)
36	1b	SOF+SMV	NO	Exp (Peg+RBV)
37	1b	SOF+SMV	NO	Naive
38	1b	SOF+SMV	NO	Exp (Peg+RBV)
39	1b	SOF+SMV+RBV	NO	Exp (Peg+RBV)
40	1b	SOF+SMV+RBV	NO	Naive
41	1b	SOF+LDV+RBV	NO	Exp (Peg+RBV)
42	1b	SOF+LDV+RBV	NO	Naive
43	1b	SOF+LDV+RBV	NO	Naive
44	2	SOF+RBV	NO	Naive
45	2	SOF+RBV	NO	Naive
46	1b	SOF+DCV	2007	Exp (Peg+RBV)
47	1b	SOF+DCV	1998	Exp (Peg+RBV)
48	1b	SOF+SMV+RBV	NO	Exp (Peg+RBV)
49	1b	Sof+Ledip+RBV	NO	Exp (Peg+RBV)
50	1b	SOF+SMV+RBV	NO	Exp (Peg+RBV)
51	1b	SOF+LDV+RBV	NO	Naive
52	1b	SOF+SMV+RBV	NO	Exp (Peg+RBV)
53	1b	SOF+LDV+RBV	NO	Naive
54	1b	SOF+LDV+RBV	NO	Exp (Peg+RBV)
55	2a/c	SOF+RBV	NO	Naive
56	3a	SOF+RBV	NO	Exp (Peg+RBV)
57	3a	SOF+RBV	NO	Exp (Peg+RBV)
58	4	SOF+SMV	NO	Exp (Peg+RBV)
59	4c/d	SOF+PEG+RBV	NO	Exp (Peg+RBV)
60	1b	SOF+PEG+RBV	NO	Exp (Peg+RBV)
61	1b	SOF+PEG+RBV	NO	Exp (Peg+RBV)
62	1b	SOF+SMV	NO	Naive
63	3a	SOF+PEG+RBV	NO	Exp (Peg+RBV)
64	3a	SOF+RBV	NO	Exp (Peg+RBV)
65	4	SOF+SMV	NO	Naive
66	4a/c/d	SOF+SMV+RBV	NO	Naive
67	1b	SOF+SMV+RBV	NO	Naive
68	1b	SOF+SMV	NO	Exp (IFN+RBV)
69	3a	SOF+RBV	NO	Exp(IFN)
70	3a	SOF+RBV	NO	Exp(IFN+RBV)
71	2a/c	SOF+RBV	NO	Naive
72	1b	SOF+SMV+RBV	NO	Exp(IFN+RBV)
73	1b	SOF+SMV+RBV	NO	Exp(IFN+RBV)
74	1b	SOF+SMV+RBV	NO	Exp(IFN+RBV)
75	1b	SOF+SMV+RBV	NO	Exp(IFN+RBV)
76	1b	SOF+DCV+RBV	NO	Exp(IFN+RBV+TPV)
77	1a	SOF+DCV+RBV	NO	Exp(IFN+RBV+BOC)
78	3a	SOF+DCV+RBV	NO	Naive
79	1a	SOF+DCV+RBV	NO	Naive
80	1b	SOF+SMV+RBV	NO	Exp(IFN+RBV)
81	1b	SOF+LDV+RBV	NO	Naive
82	1b	Omb/Parit/Rito+DAS	NO	Exp(IFN+RBV)
83	1b	Omb/Parit/Rito+DAS	NO	Naive
84	1a	Omb/Parit/Rito+DAS+RBV	NO	Exp (Peg+RBV)
85	1b	Omb/Parit/Rito+DAS	NO	Naive
86	1b	Omb/Parit/Rito+DAS+RBV	NO	Exp (Peg+RBV)
87	1a	Omb/Parit/Rito+DAS+RBV	NO	Exp (Peg+RBV)
88	1b	Omb/Parit/Rito+DAS	NO	Naive
89	1b	Omb/Parit/Rito+DAS+RBV	NO	Exp (Peg+RBV)
90	1b	Omb/Parit/Rito+DAS+RBV	NO	Exp (Peg+RBV)
91	1b	PEG+RBV+SMV	NO	Exp (Peg+RBV)
92	1b	Omb/Parit/Rito+DAS+RBV	NO	Naive
93	1a	Omb/Parit/Rito+DAS+RBV	NO	Exp (Peg+RBV)
94	1b	Omb/Parit/Rito+DAS	NO	Exp (Peg+RBV)
95	1b	Omb/Parit/Rito+DAS+RBV	NO	Exp (Peg+RBV)
96	1b	SOF+RBV	NO	Naive

## Sheet: Dataset
Patient n.	Genotype	Outcome	Anti-HBc	HCVRNAT0	HCVAgTo	HCVRNAW2	HCVAg W2	HCVRNAW4	HCVAgW4	HCVRNAW8	HCVAgW8	HCVRNAW12	HCVAgW12	HCVRNAW16	HCVAgW16	HCVRNAW24	HCVAgW24	HCVRNAW4fu	HCVAgW4fu	HCVRNAW12fu	HCVAg12fu
1	3a	SVR	POS	122994	25.69	120		<15		NEG	3.1	NEG		NEG	0.47	NEG	0	NEG	0.1	NEG	0
2	1a	RR	POS (+antiS)	3450379	12669.1	494	52.02	42	2.35	Neg	0	NEG	0.9	NEG	0	NEG	0.87	5244	10.13	11471700	>20000
3	1b	SVR	neg (+antiS)	22455	107.16	<15	0.92	NEG		NEG	0	NEG	0	NEG	0	NEG	0.8	NEG		NEG
4	1b	SVR	neg (+antiS)	2986941	14987.5	285		23		NEG	16.24	NEG	76.89	NEG	2.59	NEG	0	NEG	0	NEG	0
5	1b	RR	neg (+antiS)	2790130	12224.1	18	167.69	NEG		NEG	9.06	NEG	0.52	NEG	0.16	NEG	0	2157106	9087.22
6	3a	SVR	POS (+antiS)	337404	630.69	22	5.61	NEG	3.53	NEG	3.86	NEG	0	NEG	0	NEG	0	NEG	0	NEG	0
7	1a	Dead	POS	2912854	8177.43	318	23.94	< 15	21.11	NEG	6.88	NEG	0	NEG	0	NEG	0	NEG	0
8	1b	SVR	NEG	1699726	7846.22	35	34.2	NEG	7.25	NEG	2.44	NEG	0	NEG	0	NEG	0	NEG	0	NEG	0
9	1b	SVR	NEG	418777	4997.51	71	29.23	NEG	7.45	NEG	7.38	NEG	0	NEG	0	NEG	0	NEG	0	NEG
10	1b	SVR	POS (+antiS)	2183934	10042.4	<15	116.73	<15	1.12	NEG	0	NEG	0	NEG	0	NEG	0	NEG	0	NEG	0
11	1a	RR	POS	607691	376.05	184	7	<15		NEG	1.65	NEG	0					NEG	0	230178	134.84
12	1b	SVR	neg (+antiS)	1198427	6578.38	172	118.41	<15	4.42	NEG	3.62	NEG	0					NEG	0	NEG	0
13	1b	SVR	POS	1763954	5269.07	1260	95.92	34	11.82	NEG	16.13	NEG	10.71					NEG	2.94	NEG	0.51
14	1b	SVR	POS (+antiS)	2399820	5130.44	105	108.69	<15	6.65	NEG	0.36	NEG	0					NEG	0	NEG	0
15	2a/c	SVR	POS (+antiS)	1083652	1802.55	271	18.6	35	4.6	NEG	6.51	NEG	1.09					NEG	0.5	NEG	0.21
16	2	SVR	POS (+antiS)	394742	1310.9	<15	12.37	<15	4.12	NEG	2.48	NEG	0	NEG	0.4	NEG	0	NEG	0	NEG	0
17	1b	SVR	NEG	1597169	6154.4	99	26.16	NEG	9.67	NEG	8.49	NEG	4.28					NEG	0	NEG	0
18	3a	SVR	NEG	305662	11.9			<15	0	NEG	0	NEG	0	NEG	0	NEG	0	NEG	0	NEG	0
19	3a	SVR	NEG	186847	587.6	NEG	5.1	NEG	0.35	NEG	0	NEG	0	NEG	0	NEG	0	NEG	0	NEG	0
20	3a	SVR	NEG	1920921	6962.39	51	38.41	NEG	1.86	NEG	1.57	NEG	0.4	NEG	0	NEG	0	NEG	0	NEG	0
21	1a	SVR	NEG	533226800	9147.74	50	1.23	NEG	0	NEG	0	NEG	0							NEG	0
22	3a	RR	NEG	2388800	7217.9	NEG	55.55	NEG	17.25	NEG	8.78	NEG	0	NEG	0	NEG	0	17369107	>20000.00	10529946	8150.53
23	1a	SVR	POS (+antiS)	222640	10.79	NEG	0	NEG	0	NEG	0	NEG						NEG		NEG	0
24	3a	SVR	POS	692862	1634.66	<15	5.79	NEG	1.58	NEG	0.35	NEG	0.74			NEG	0	NEG	0	NEG	0
25	1	SVR	NEG	45354	21.84	NEG	0	NEG	0	NEG	0	NEG	0					NEG		NEG	0
26	1b	SVR	NEG	687973	2693.5	96	3.04	<15	0.01	NEG	0.11	NEG	0					NEG	0	NEG	0
27	1b	SVR	POS	178184	1811.73	<15	0.23	<15	0	NEG	0	NEG	0					NEG	0	NEG	0
28	1b	SVR	NEG	328955	1843.58	106	1.6	21	0.23	NEG	0	NEG	0					NEG	0	NEG	0
29	1b	SVR	NEG	2345755	4922.99	61	0	NEG	0	NEG	0	NEG	0					NEG		NEG	0
30	1a	RR	POS	7151079	13899.8	115	2.06	18	2.51	NEG	3.73	NEG	1.96					NEG	0	3282403	10009
31	1b	SVR	neg (+antiS)	121561	348.08	<15	0	<15	0	NEG	1.61	NEG	0					NEG	0	NEG	0
32	1b	SVR	POS	675828	6201.06	NEG	3.16	NEG	2.56	NEG	1.89		0.8							NEG	0.03
33	1b	SVR	NEG	2305642	5385.39	36	1.39	<15	0.13	NEG	0	NEG	0							NEG
34	1b	SVR	NEG	876154	2316.93	79	2.45	<15	0.22	NEG	0	NEG	0							NEG	0
35	1b	SVR	NEG	3156840	6237.49	588	7.81	23	2.88	NEG	2.59	NEG	1.49							NEG	0
36	1b	SVR	POS	1753085	4390.41	NEG	0	NEG	0	NEG	0	NEG	0					NEG	0	NEG	0
37	1b	SVR	NEG	2801865	987.7	NEG		NEG	0.67	NEG	0.19	NEG	0					NEG	0	NEG	0
38	1b	SVR	NEG	615108	2003.31	<15		NEG	0	NEG	0	NEG	0					NEG	0	NEG	0
39	1b	SVR	NEG	1938603	4982.95	198	3.65	15	0.63	NEG	1.05	NEG	0.27					NEG	0	NEG	0
40	1b	SVR	NEG	3704689	15123.7	187	2.2	22	1.81	NEG	2.83	NEG	0					NEG	1.1	NEG
41	1b	SVR	POS	325465	619.45	<15	0.17	NEG		NEG	0	NEG	0					NEG	0	NEG	0
42	1b	Dead	NEG	2730000	1200.72	<15	0	NEG	0	NEG	0	NEG	0					NEG	0
43	1b	SVR	NEG	9374324	15463.8	173	3.23	61	2.15	NEG	1.04	NEG	0					NEG	0	NEG	0
44	2	RR	NEG	961083	1565.18	58	2.07	<15	0.18	NEG	0.27	NEG	0.15					244476	467	244044	654.2
45	2	SVR	NEG	250360	187.98	NEG	0	NEG	0	NEG	0	NEG	0					NEG		NEG	0
46	1b	SVR	NEG	6945493	11070	<15	0	NEG	0	NEG	0	NEG	0	NEG	0	NEG	0	NEG	0.22	NEG	0
47	1b	SVR	NEG	4932114	17699	1631		117	17.88	NEG	2.82	NEG	0.87	NEG	0	NEG	0	NEG	0	NEG
48	1b	SVR	NEG	2580109	3849.89	<15	0	NEG	0	NEG	0	NEG	0					NEG	0	NEG
49	1b	SVR	NEG	180253	100.83	<15	0	NEG	0	NEG	0	NEG	0					NEG	0	NEG	0
50	1b	SVR	NEG	181918	368.54	19	0	NEG	0	NEG	0	NEG	0					NEG	0	NEG	0
51	1b	SVR	POS (+antiS)	473106	1349.35	40	2.53	<15	1.53	NEG	1.64	NEG	0					NEG	0	NEG	0
52	1b	SVR	NEG	1241578	3187.51	<15	2.14	NEG	0	NEG	0	NEG	0					NEG	0	NEG	0
53	1b	SVR	POS (+antiS)	5533839	12601	630	18.71	<15	9.18	NEG	2.19	NEG	0					NEG	0	NEG	0
54	1b	SVR	NEG	1110000	3700.86	47	0	NEG	0	NEG	0	NEG	0					NEG	0	NEG	0
55	2a/c	SVR	NEG	9131803	14008.4	<15	0	NEG	0	NEG	0	NEG	0					NEG	0	NEG	0
56	3a	RR	NEG	9444474	1131.51	78	0	<15	0	NEG	0	NEG	0	NEG	0.92	NEG	0	229125		219673	435.25
57	3a	SVR	POS (+antiS)	1689249	2398.35	22	0	<15	0	NEG	0	NEG	0.48	NEG	0.44	NEG	0	NEG	0	NEG	0
58	4	SVR	NEG	645867	845.94	<15	0	NEG	0	NEG	0	NEG	0					NEG	0	NEG	0
59	4c/d	RR	POS	2100000	4360.96	161	2.16	16	0.78	NEG		NEG	0.65					336631	2422.16	1282174	3740.14
60	1b	SVR	POS (+antiS)	225921	534.74	NEG	0.34	NEG	0	NEG	0	NEG	0.11					NEG	0.03	NEG	4.91
61	1b	SVR	NEG	1166849	5630.43	<15	0	NEG	0	NEG	0	NEG	0					NEG	0	NEG	0
62	1b	RR	NEG	1208889	3980.07	5424		19	12.64	NEG	5.42	NEG	1.56	NEG	0.42	NEG	0	601565	2997.82
63	3a	SVR	POS	3154903	1861.68	241	1.88	<15	0.19	NEG	0.51	NEG						NEG	0	NEG	0
64	3a	SVR	POS	522993	748.67	61	2.87	<15	1.23	NEG	0.74	NEG	0.46	NEG	0	NEG	0	NEG	0	NEG	0
65	4	SVR	POS (+antiS)	1074960	6420.72	55	0.54	NEG	0	NEG	0	NEG						NEG	0.03	NEG	0
66	4a/c/d	SVR	NEG	8211134	12236.4	<15	0	NEG	0	NEG		NEG	0					NEG	0	NEG	0
67	1b	SVR	POS (+antiS)	3612871	8140.16	61	4.95	<15	0	NEG		NEG	0							NEG	0.06
68	1b	SVR	NEG	327096	1693.68	19	1.64	NEG	0.96	NEG	0	NEG						NEG	0	NEG	0
69	3a	SVR	NEG	152261	210.5	<15	0.74	NEG	0.49	NEG	0	NEG	0	NEG	0	NEG	0	NEG	0	NEG	0
70	3a	SVR	NEG	5580144	302.75	<15	0.66	NEG	0.18	NEG	0	NEG	0	NEG	0	NEG	0	NEG	0	NEG	0
71	2a/c	SVR	POS (+antiS)	171066	794.57	<15	1.28	NEG	2.17	NEG	1.7	NEG	0.95	NEG	1.79	NEG	2.01	NEG	1.18	NEG	0
72	1b	SVR	NEG	4635330	6652.47	23	2.83	NEG	1.63	NEG	0.11	NEG	0					NEG	0	NEG	0
73	1b	SVR	NEG	503602	1037.11	<15		NEG	0.16	NEG	0	NEG	0					NEG		NEG	0
74	1b	SVR	POS	116559	2106.29	NEG	0.48	NEG	0.58	NEG	0	NEG	0					NEG	0	NEG	0
75	1b	SVR	POS (+antiS)	2494137	469.37	641	9.03	169	11.32	NEG	9.07	NEG	0.78					NEG	0	NEG	0
76	1b	SVR	NEG	7986884	6484.29	331	4.2	60	2.96	NEG	0.61	NEG	0.99	NEG	0.65	NEG	0.39	NEG	0.36	NEG	0
77	1a	SVR	POS	299873	691.18	NEG	0	NEG	0	NEG	0	NEG	0			NEG	0	NEG	0	NEG	0
78	3a	SVR	NEG	276092	16.88	16	13.93	NEG	3.87	NEG	2.03	NEG	3.13		1.57	NEG	0.58	NEG	0	NEG	0.66
79	1a	SVR	NEG	12295107	17146.3	<15(W3)			0.48	NEG	0	NEG	0			NEG	0	NEG	0	NEG	0.38
80	1b	RR	neg (+antiS)	115164	818.32	NEG	0	NEG	0	NEG	0.65	NEG	0					NEG	0	291285	1432.9
81	1b	SVR	NEG	6139	1527.29	NEG	0.68	NEG	0.49	NEG	0.44	NEG	0					NEG	0	NEG	0
82	1b	SVR	NEG	2196728	6738.49		3.83	19	1.73	NEG	1.79	NEG	0.36					NEG	0.26	NEG	0.71
83	1b	SVR	NEG	462605	2092.18	NEG	0	NEG	0	NEG	0	NEG	0					NEG	0	NEG	0
84	1a	SVR	NEG	3524423	10623.4	NEG	0	NEG	0	NEG	0	NEG	0					NEG	0	NEG	0
85	1b	SVR	POS (+antiS)	404116	994.93	130	1.6	<15	1.16	NEG	0	NEG	0					NEG	0	NEG	0
86	1b	SVR	NEG	5035826	8700.98	115	2.22	<15	1.66	NEG	1.05	NEG	0.42					NEG	0.71	NEG	0
87	1a	SVR	POS (+antiS)	5396407	> 20000	224	1.98	NEG	0.38	NEG	0	NEG	0					NEG		NEG	1.62
88	1b	SVR	POS	1263478	3714.96	84	1.35	NEG	0.41	NEG	0.42	NEG	0					NEG	0	NEG
89	1b	SVR	NEG	1552029	7572.52	29	7.74	NEG	4.21	NEG	2.53	NEG	0					NEG	0	NEG	0
90	1b	SVR	POS	1992021	7111.51	169		<15	1.76	NEG	0.65	NEG	0.44					NEG	0.22	NEG	3.22
91	1b	BT	neg (+antiS)	361224	1552.63	152	1.29	<15	1.16	35	0	191	0					146428	711.5	181910	611.63
92	1b	SVR	NEG	1367804	3565.02	36	0	<15	0	NEG	0	NEG	0							NEG	0
93	1a	SVR	neg (+antiS)	112635	2974.16	28	1.65	NEG	0	NEG	0	NEG	0	NEG	0	NEG	0	NEG	0	NEG	0
94	1b	SVR	NEG	675711	1532.58	<15	0	NEG	0	NEG	0.55	NEG	0							NEG	0
95	1b	SVR	NEG	836916	3704.26	20	2.49	<15	1.37	NEG	0.18	NEG	0.52					NEG	0.31	NEG	0
96	1b	RR	POS (+antiS)	4917084	11856.7	159	3.62	<15	1.77	NEG	0.51	NEG	0.92					271191	892.78	2785008	12066.8
